# Supplementary material for: Paired dosimetric comparison of VMAT-based total body and total marrow irradiation in adult leukemia patients: enhanced organ sparing with consistent plan complexity
Source: Front Oncol. 2026 Jun 2;16:1863817. doi: 10.3389/fonc.2026.1863817 (PMC13268893; doi:10.3389/fonc.2026.1863817)
Supplement: Supplementary file 1 [file Table1.xlsx]

## Sheet: Sayfa1
	PATIENT DEMOGRAPHICS			OAR																																PLAN COMPLEXITY
				Total_Lung_Mean (Gy)		Heart_Mean (Gy)		Total_Kidney_Mean (Gy)		Liver_Mean (Gy)		Dmax_L_Lens (Gy)		Dmax_R_Lens (Gy)		L_Parotid_Mean (Gy)		R_Parotid_Mean (Gy)		Thyroid_Mean (Gy)		Brain_Mean (Gy)		Brain_minus_PTV_D0.03cc (Gy)		Brainstem Mean (Gy)		Brainstem_D0.03cc (Gy)		Esophagus_Mean (Gy)		Heart_D0.03cc (Gy)		Skin_Mean (Gy)		HI (D2% - D98%) / D50%		MU		Segment_Number		MF (MU/cGy)
Patient_ID	Sex (F/M)	Age (years)	Diagnosis	TBI	TMI	TBI	TMI	TBI	TMI	TBI	TMI	TBI	TMI	TBI	TMI	TBI	TMI	TBI	TMI	TBI	TMI	TBI	TMI	TBI	TMI	TBI	TMI	TBI	TMI	TBI	TMI	TBI	TMI	TBI	TMI	TBI	TMI	TBI	TMI	TBI	TMI	TBI	TMI
P01	M	52	ALL	8.44	7.73	12.29	5.97	12.41	5.71	12.37	6.66	8.56	6.52	8.06	3.62	12.51	7.94	12.54	7.82	12.43	7.78	12.47	9.52	13.73	13.17	12.64	10.19	13.3	12.92	12.12	8.81	13.92	13.18	11.48	8.52	0.125	0.092	3713	4012.4	959	973	18.57	20.06
P02	M	68	ALL	9.13	8.04	12.01	5.45	12.59	7.28	12.47	7.54	8.17	3.58	7.99	3.42	12.72	8.47	12.59	8.27	12.51	7.35	12.79	9.72	14.01	13.75	12.86	9.94	13.83	13.18	12.29	9.14	14.03	12.55	11.22	5.32	0.181	0.14	4750	4192.2	1026	1382	23.75	20.96
P03	M	67	ALL	8.4	8.26	12.12	4.96	12.62	6.82	12.43	7.12	8.53	3.77	8.51	4.95	12.47	8.06	12.62	7.93	12.58	7.89	12.56	9.87	13.92	13.42	12.23	10.3	12.98	12.99	12.22	8.7	13.73	11.34	11.46	6.52	0.15	0.12	4339	4366.4	991	1269	21.7	21.83
P04	M	43	AML	9.48	9.21	12.11	6.78	12.33	5.47	12.39	7.63	8.57	5.17	8.88	4.6	12.34	8.15	12.72	8.63	12.52	7.78	12.64	10.43	14.01	14.11	12.62	10.8	13.38	13.09	11.75	9.02	13.79	12.43	11.09	6.77	0.144	0.15	3677	3845.1	922	1183	18.38	19.23
P05	M	44	AML	9.09	8.37	11.88	5.89	12.23	6.86	12.48	6.87	8.76	2.54	8.75	2.9	12.74	7.84	12.66	7.78	12.37	7.85	12.7	9.62	14.3	13.29	12.09	9.43	13	12.99	12.06	8.78	13.61	12.03	11.32	5.81	0.168	0.1	3913	3973.5	934	1167	19.57	19.87
P06	M	62	ALL	8.59	8.15	12.17	6.54	12.28	6.2	12.34	7.53	9.74	3.58	9.14	2.98	12.44	7.89	12.42	7.92	12.63	7.72	12.47	9.9	13.39	13.24	12.33	10.76	12.92	12.76	12.18	8.85	13.52	12.71	10.64	7.43	0.11	0.1	4240	4049.8	1082	1028	21.2	20.25
P07	F	63	ALL	9.06	8.33	12.15	6.4	12.48	7.83	12.4	6.36	8.4	3.26	7.96	3.28	12.93	7.74	12.56	8.14	12.21	7.54	12.64	10.45	14.18	13.72	12.04	10.72	13.35	13.01	12.05	8.4	13.97	12.62	11.88	4.5	0.149	0.12	4848	4399.7	1075	1268	24.24	21.99
P08	F	51	AML	8.5	8.07	12.01	6.72	12.29	6.52	12.42	7.76	9.39	4	9.64	4.08	12.3	8	12.7	7.81	12.5	7.22	12.55	9.65	13.88	13.41	12.49	10.86	13.4	12.79	12.22	8.69	13.59	12.89	11.64	5.99	0.147	0.11	4802	4794.7	1052	1076	24.01	23.97
P09	M	70	ALL	8.66	8.2	12.22	7.32	12.33	5.54	12.42	7.17	9.37	4.03	9.07	3.62	12.44	7.16	12.61	7.55	12.53	7.82	12.56	10.15	13.8	13.52	12.52	9.3	13.35	12.8	12.32	9.2	13.71	12.41	11.4	8.17	0.126	0.11	3796	4428.4	1000	1010	18.98	22.14
P10	F	41	ALL	8.08	9.41	12.15	7.18	12.47	6.45	12.32	9.22	8.72	4.69	8.5	5.37	12.58	8.08	12.43	8.13	12.72	7.63	12.44	10.53	13.61	13.89	12.48	10.46	13.38	12.99	12.32	8.68	13.63	12.87	11.36	6.82	0.126	0.11	4140	4309.4	1020	1034	20.7	21.55
P11	F	61	AML	10.55	9.02	12.8	6.22	12.89	6.87	12.73	7.92	8.72	3.09	8.47	3.16	13.06	7.37	12.81	7.62	13.22	7.23	12.9	8.86	14.51	13.18	12.71	9.7	13.6	12.8	12.35	8.68	14.31	12.58	11.96	5.47	0.123	0.09	5965	4777.1	1180	1053	29.83	23.87
P12	M	52	AML	8.62	7.6	11.92	4.38	12.55	5.32	12.24	6.51	8.89	3.21	8.74	3.67	12.62	7.9	12.41	7.91	12.44	7.64	12.59	9.53	13.66	13.43	12.61	7.97	13.36	10.16	12.02	7.48	13.49	10.81	11.24	6.06	0.128	0.12	3707	3768.5	1007	1337	18.54	18.84
P13	M	68	ALL	8.75	8.19	12.2	6.48	12.33	5.61	12.45	7.18	8.52	3.41	8.71	4.26	12.56	7.67	12.79	7.76	12.32	7.87	12.58	9.67	13.71	13.22	12.58	9.12	13.37	12.97	12.13	9.47	13.89	12.39	11.47	7.23	0.128	0.11	4236	4100.5	1052	1183	21.18	20.5
P14	M	44	AML	8.5	8.22	12.17	6.01	12.55	5.44	12.34	6.7	9.13	3.76	8.79	3.57	12.77	8.07	12.71	7.98	12.68	7.55	12.52	10.17	13.74	13.25	12.47	11.04	13.46	12.82	12.05	8.73	13.75	12.5	11.81	6.63	0.136	0.1	4234	4022.1	1017	1240	21.17	20.11
P15	M	63	AML	8.54	7.93	12.2	6.38	12.5	4.88	12.5	6.47	8.15	2.73	7.67	2.57	12.7	7.33	12.94	7.65	12.62	7.3	12.67	9.73	13.98	13.3	12.18	9.94	13.03	13.17	12.24	8.92	14.21	11.31	12	7.25	0.133	0.1	4454	4260.9	1035	1212	22.27	21.3
P16	M	46	ALL	8.83	7.98	12.64	6.57	12.43	6.75	12.69	6.97	8.63	3.88	8.19	3.09	12.41	7.85	12.46	7.86	12.47	8.06	12.51	7.99	13.21	13.21	12.37	9.89	13.54	12.99	12.34	8.05	13.39	12.44	11.74	5.61	0.123	0.12	4749	4278	1059	1043	23.75	21.39
P17	M	18	ALL	8.96	7.88	12.55	7.02	12.51	5.98	12.54	6.45	8.72	4.52	8.65	4.32	12.62	7.72	12.59	7.91	12.79	8.21	12.58	9.25	13.83	13.01	12.47	10.41	13.57	13.46	12.42	8.78	14.01	12.23	11.45	6.44	0.182	0.11	4615	3964	996	1327	23.08	19.82
P18	M	55	ALL	8.88	7.82	12.56	6.65	12.58	6.54	12.44	5.96	8.69	3.95	8.53	3.87	12.51	7.54	12.62	7.76	12.56	7.87	12.56	10.56	12.98	13.07	12.43	9.78	13.92	13.12	12.87	8.75	13.88	12.43	11.56	5.87	0.192	0.1	5179	4531	1034	1189	25.9	22.66
P19	F	50	AML	9.02	7.81	12.44	6.02	12.52	6.42	12.96	6.78	8.46	5.02	8.78	4.98	12.47	7.23	12.57	7.89	12.64	7.89	12.54	10.12	13.38	12.96	12.39	10.23	13.65	12.98	12.62	9.21	13.74	11.99	11.42	6.75	0.191	0.1	4052	4410	966	1013	20.26	22.05
P20	M	51	AML	9.82	8.15	12.9	6.78	12.37	6.73	12.45	5.89	8.88	3.76	8.52	2.54	12.65	7.64	12.96	7.74	12.74	7.74	12.37	10.96	13.25	12.85	12.48	10.74	13.99	13.65	12.74	8.99	13.61	12.61	11.23	6.03	0.216	0.08	5236	3992	993	1276	26.18	19.96
P21	M	47	AML	8.82	7.55	12.59	6.02	12.63	7.32	12.56	6.54	8.98	4.68	9.41	3.58	12.54	7.87	12.45	8.02	12.47	8.11	12.63	10.19	12.92	13.05	12.34	10.23	13.39	13.52	12.65	8.56	14.3	12.58	11.63	7.21	0.161	0.13	5068	4587	1060	1344	25.34	22.94
P22	F	34	AML	8.44	7.65	12.58	6.52	12.21	7.19	12.71	6.53	8.57	3.64	8.63	3.26	12.91	7.83	12.56	7.16	12.56	8.01	12.21	9.94	13.35	12.88	12.45	10.02	14.01	12.99	12.54	8.33	13.39	12.45	11.86	6.44	0.111	0.09	3184	4206	950	1021	15.92	21.03
P23	F	61	ALL	8.89	7.68	12.04	6.12	12.5	6.23	12.59	6.72	9.41	4.92	9.12	4.42	12.56	7.99	12.71	8.08	12.55	7.78	12.5	10.3	13.41	10.23	12.42	10.45	13.88	13.21	12.91	8.12	14.18	12.45	11.12	6.87	0.142	0.15	4143	4129	942	1088	20.71	20.65
P24	M	72	ALL	8.55	8.16	12.49	7.56	12.53	5.55	12.88	6.87	9.38	4.85	9.05	4.76	12.69	7.56	12.59	7.37	12.54	7.92	12.45	10.8	13.35	12.96	12.42	10.75	13.74	13.48	12.56	8.35	13.88	12.58	11.36	7.34	0.135	0.17	4338	3957	1058	1302	21.69	19.79
P25	M	59	ALL	10.01	7.79	12.52	7.21	12.37	6.47	12.47	7.18	8.75	3.64	8.47	4.01	12.78	7.89	12.88	7.93	12.44	8.07	12.72	9.62	13.38	12.85	12.32	9.78	13.61	13.65	12.69	9.32	13.8	12.56	11.48	7.21	0.168	0.12	5267	4474	1131	1215	26.34	22.37
P26	M	41	AML	8.97	7.83	12.48	7.18	12.63	6.03	12.56	6.22	8.86	3.24	8.47	3.54	12.85	7.55	12.34	7.63	12.87	8.08	13.22	9.96	13.54	13.65	12.73	10.02	14.23	13.78	12.54	9.02	13.61	11.36	11.92	7.26	0.134	0.11	4562	4318	1065	1197	22.81	21.59
P27	F	39	ALL	8.65	7.25	12.71	7.25	12.21	5.96	12.55	6.54	9.02	3.56	8.85	3.65	12.41	7.3	12.42	7.23	12.59	7.89	12.65	10.35	13.36	13.41	12.24	9.98	13.66	14.01	12.44	8.65	13.88	12.45	11.54	6.55	0.146	0.1	4883	4592	1083	1331	24.42	22.96
P28	M	71	ALL	9.08	7.75	12.48	7.23	12.5	6.74	12.54	6.48	9.13	4.42	8.89	4.32	12.33	7.74	12.87	7.64	12.54	7.72	12.54	9.78	13.37	13.52	12.45	9.85	13.74	13.59	12.87	8.19	13.74	12.65	11.32	6.48	0.161	0.1	4000	4441	1041	1134	20	22.21
P29	M	61	AML	8.68	8.17	12.34	7.69	12.45	5.89	12.44	7.02	8.32	4.61	9.12	4.21	12.45	7.82	12.62	7.87	12.52	7.77	12.38	10.58	13.46	13.72	12.34	10.8	13.74	13.85	12.59	8.22	13.61	11.98	11.39	6.27	0.161	0.13	4049	4056	1030	987	20.25	20.28
P30	M	59	ALL	9.03	7.55	12.45	6.99	12.72	6.55	12.62	6.74	8.45	3.67	8.56	3.82	12.74	7.23	12.74	7.55	12.59	7.89	12.54	10.02	13.25	13.45	12.54	9.73	13.65	13.74	12.54	8.96	14.23	12.56	11.74	6.54	0.177	0.1	4489	4393	1064	1189	22.45	21.97
