# Supplementary material for: Paired dosimetric comparison of VMAT-based total body and total marrow irradiation in adult leukemia patients: enhanced organ sparing with consistent plan complexity
Source: Front Oncol. 2026 Jun 2;16:1863817. doi: 10.3389/fonc.2026.1863817 (PMC13268893; doi:10.3389/fonc.2026.1863817)
Supplement: Supplementary file 2 [file Table2.xlsx]

## Sheet: Sayfa1
	PATIENT DEMOGRAPHICS			OAR																																PLAN COMPLEXITY
				Total_Lung_Mean (Gy)		Heart_Mean (Gy)		Total_Kidney_Mean (Gy)		Liver_Mean (Gy)		Dmax_L_Lens (Gy)		Dmax_R_Lens (Gy)		L_Parotid_Mean (Gy)		R_Parotid_Mean (Gy)		Thyroid_Mean (Gy)		Brain_Mean (Gy)		Brain_minus_PTV_D0.03cc (Gy)		Brainstem Mean (Gy)		Brainstem_D0.03cc (Gy)		Esophagus_Mean (Gy)		Heart_D0.03cc (Gy)		Skin_Mean (Gy)		HI (D2% - D98%) / D50%		MU		Segment_Number		MF (MU/cGy)
Patient_ID	Sex (F/M)	Age (years)	Diagnosis	TBI	TMI	TBI	TMI	TBI	TMI	TBI	TMI	TBI	TMI	TBI	TMI	TBI	TMI	TBI	TMI	TBI	TMI	TBI	TMI	TBI	TMI	TBI	TMI	TBI	TMI	TBI	TMI	TBI	TMI	TBI	TMI	TBI	TMI	TBI	TMI	TBI	TMI	TBI	TMI
P01	M	52	ALL	8.44	7.73	12.29	5.97	12.41	5.71	12.37	6.66	8.56	6.52	8.06	3.62	12.51	7.94	12.54	7.82	12.43	7.78	12.47	9.52	13.73	13.17	12.64	10.19	13.3	12.92	12.12	8.81	13.92	13.18	11.58	8.52	0.138	0.092	5095	4012.4	1464	973	25.48	20.06
P02	M	68	ALL	9.13	8.04	12.01	5.45	12.59	7.28	12.47	7.54	8.17	3.58	7.99	3.42	12.72	8.47	12.59	8.27	12.51	7.35	12.79	9.72	14.01	13.75	12.86	9.94	13.83	13.18	12.29	9.14	14.03	12.55	11.32	5.32	0.197	0.14	7535	4192.2	1688	1382	37.68	20.96
P03	M	67	ALL	8.4	8.26	12.12	4.96	12.62	6.82	12.43	7.12	8.53	3.77	8.51	4.95	12.47	8.06	12.62	7.93	12.58	7.89	12.56	9.87	13.92	13.42	12.23	10.3	12.98	12.99	12.22	8.7	13.73	11.34	11.85	6.52	0.156	0.12	5685	4366.4	1460	1269	28.43	21.83
P04	M	43	AML	9.48	9.21	12.11	6.78	12.33	5.47	12.39	7.63	8.57	5.17	8.88	4.6	12.34	8.15	12.72	8.63	12.52	7.78	12.64	10.43	14.01	14.11	12.62	10.8	13.38	13.09	11.75	9.02	13.79	12.43	11.82	6.77	0.157	0.15	5540	3845.1	1468	1183	27.7	19.23
P05	M	44	AML	9.09	8.37	11.88	5.89	12.23	6.86	12.48	6.87	8.76	2.54	8.75	2.9	12.74	7.84	12.66	7.78	12.37	7.85	12.7	9.62	14.3	13.29	12.09	9.43	13	12.99	12.06	8.78	13.61	12.03	11.51	5.81	0.184	0.1	5265	3973.5	1370	1167	26.32	19.87
P06	M	62	ALL	8.59	8.15	12.17	6.54	12.28	6.2	12.34	7.53	9.74	3.58	9.14	2.98	12.44	7.89	12.42	7.92	12.63	7.72	12.47	9.9	13.39	13.24	12.33	10.76	12.92	12.76	12.18	8.85	13.52	12.71	10.98	7.43	0.121	0.1	7054	4049.8	1669	1028	35.27	20.25
P07	F	63	ALL	9.06	8.33	12.15	6.4	12.48	7.83	12.4	6.36	8.4	3.26	7.96	3.28	12.93	7.74	12.56	8.14	12.21	7.54	12.64	10.45	14.18	13.72	12.04	10.72	13.35	13.01	12.05	8.4	13.97	12.62	12.26	4.5	0.172	0.12	6266	4399.7	1543	1268	31.33	21.99
P08	F	51	AML	8.5	8.07	12.01	6.72	12.29	6.52	12.42	7.76	9.39	4	9.64	4.08	12.3	8	12.7	7.81	12.5	7.22	12.55	9.65	13.88	13.41	12.49	10.86	13.4	12.79	12.22	8.69	13.59	12.89	12.03	5.99	0.186	0.11	6070	4794.7	1460	1076	30.35	23.97
P09	M	70	ALL	8.66	8.2	12.22	7.32	12.33	5.54	12.42	7.17	9.37	4.03	9.07	3.62	12.44	7.16	12.61	7.55	12.53	7.82	12.56	10.15	13.8	13.52	12.52	9.3	13.35	12.8	12.32	9.2	13.71	12.41	11.88	8.17	0.135	0.11	5479	4428.4	1559	1010	27.39	22.14
P10	F	41	ALL	8.08	9.41	12.15	7.18	12.47	6.45	12.32	9.22	8.72	4.69	8.5	5.37	12.58	8.08	12.43	8.13	12.72	7.63	12.44	10.53	13.61	13.89	12.48	10.46	13.38	12.99	12.32	8.68	13.63	12.87	11.92	6.82	0.15	0.11	5473	4309.4	1467	1034	27.36	21.55
P11	F	61	AML	10.55	9.02	12.8	6.22	12.89	6.87	12.73	7.92	8.72	3.09	8.47	3.16	13.06	7.37	12.81	7.62	13.22	7.23	12.9	8.86	14.51	13.18	12.71	9.7	13.6	12.8	12.35	8.68	14.31	12.58	12.8	5.47	0.265	0.09	8302	4777.1	1781	1053	41.51	23.87
P12	M	52	AML	8.62	7.6	11.92	4.38	12.55	5.32	12.24	6.51	8.89	3.21	8.74	3.67	12.62	7.9	12.41	7.91	12.44	7.64	12.59	9.53	13.66	13.43	12.61	7.97	13.36	10.16	12.02	7.48	13.49	10.81	11.73	6.06	0.142	0.12	5010	3768.5	1471	1337	25.05	18.84
P13	M	68	ALL	8.75	8.19	12.2	6.48	12.33	5.61	12.45	7.18	8.52	3.41	8.71	4.26	12.56	7.67	12.79	7.76	12.32	7.87	12.58	9.67	13.71	13.22	12.58	9.12	13.37	12.97	12.13	9.47	13.89	12.39	13.02	7.23	0.152	0.11	5659	4100.5	1528	1183	28.29	20.5
P14	M	44	AML	8.5	8.22	12.17	6.01	12.55	5.44	12.34	6.7	9.13	3.76	8.79	3.57	12.77	8.07	12.71	7.98	12.68	7.55	12.52	10.17	13.74	13.25	12.47	11.04	13.46	12.82	12.05	8.73	13.75	12.5	11.99	6.63	0.148	0.1	5718	4022.1	1532	1240	28.59	20.11
P15	M	63	AML	8.54	7.93	12.2	6.38	12.5	4.88	12.5	6.47	8.15	2.73	7.67	2.57	12.7	7.33	12.94	7.65	12.62	7.3	12.67	9.73	13.98	13.3	12.18	9.94	13.03	13.17	12.24	8.92	14.21	11.31	12.36	7.25	0.167	0.1	5766	4260.9	1525	1212	28.83	21.3
P16	M	46	ALL	8.83	7.98	12.64	6.57	12.43	6.75	12.69	6.97	8.63	3.88	8.19	3.09	12.41	7.85	12.46	7.86	12.47	8.06	12.51	7.99	13.21	13.21	12.37	9.89	13.54	12.99	12.34	8.05	13.39	12.44	11.95	5.61	0.156	0.12	7432	4278	1729	1043	37.16	21.39
P17	M	18	ALL	8.96	7.88	12.55	7.02	12.51	5.98	12.54	6.45	8.72	4.52	8.65	4.32	12.62	7.72	12.59	7.91	12.79	8.21	12.58	9.25	13.83	13.01	12.47	10.41	13.57	13.46	12.42	8.78	14.01	12.23	11.91	6.44	0.174	0.11	7115	3964	1615	1327	35.57	19.82
P18	M	55	ALL	8.88	7.82	12.56	6.65	12.58	6.54	12.44	5.96	8.69	3.95	8.53	3.87	12.51	7.54	12.62	7.76	12.56	7.87	12.56	10.56	12.98	13.07	12.43	9.78	13.92	13.12	12.87	8.75	13.88	12.43	11.82	5.87	0.199	0.1	6619	4531	1516	1189	33.09	22.66
P19	F	50	AML	9.02	7.81	12.44	6.02	12.52	6.42	12.96	6.78	8.46	5.02	8.78	4.98	12.47	7.23	12.57	7.89	12.64	7.89	12.54	10.12	13.38	12.96	12.39	10.23	13.65	12.98	12.62	9.21	13.74	11.99	11.97	6.75	0.203	0.1	5354	4410	1438	1013	26.77	22.05
P20	M	51	AML	9.82	8.15	12.9	6.78	12.37	6.73	12.45	5.89	8.88	3.76	8.52	2.54	12.65	7.64	12.96	7.74	12.74	7.74	12.37	10.96	13.25	12.85	12.48	10.74	13.99	13.65	12.74	8.99	13.61	12.61	11.76	6.03	0.225	0.08	7010	3992	1536	1276	35.05	19.96
P21	M	47	AML	8.82	7.55	12.59	6.02	12.63	7.32	12.56	6.54	8.98	4.68	9.41	3.58	12.54	7.87	12.45	8.02	12.47	8.11	12.63	10.19	12.92	13.05	12.34	10.23	13.39	13.52	12.65	8.56	14.3	12.58	11.9	7.21	0.174	0.13	7051	4587	1609	1344	35.26	22.94
P22	F	34	AML	8.44	7.65	12.58	6.52	12.21	7.19	12.71	6.53	8.57	3.64	8.63	3.26	12.91	7.83	12.56	7.16	12.56	8.01	12.21	9.94	13.35	12.88	12.45	10.02	14.01	12.99	12.54	8.33	13.39	12.45	11.98	6.44	0.131	0.09	5066	4206	1333	1021	25.33	21.03
P23	F	61	ALL	8.89	7.68	12.04	6.12	12.5	6.23	12.59	6.72	9.41	4.92	9.12	4.42	12.56	7.99	12.71	8.08	12.55	7.78	12.5	10.3	13.41	10.23	12.42	10.45	13.88	13.21	12.91	8.12	14.18	12.45	11.26	6.87	0.146	0.15	5931	4129	1509	1088	29.66	20.65
P24	M	72	ALL	8.55	8.16	12.49	7.56	12.53	5.55	12.88	6.87	9.38	4.85	9.05	4.76	12.69	7.56	12.59	7.37	12.54	7.92	12.45	10.8	13.35	12.96	12.42	10.75	13.74	13.48	12.56	8.35	13.88	12.58	11.84	7.34	0.16	0.17	5617	3957	1513	1302	28.09	19.79
P25	M	59	ALL	10.01	7.79	12.52	7.21	12.37	6.47	12.47	7.18	8.75	3.64	8.47	4.01	12.78	7.89	12.88	7.93	12.44	8.07	12.72	9.62	13.38	12.85	12.32	9.78	13.61	13.65	12.69	9.32	13.8	12.56	11.59	7.21	0.18	0.12	7664	4474	1785	1215	38.32	22.37
P26	M	41	AML	8.97	7.83	12.48	7.18	12.63	6.03	12.56	6.22	8.86	3.24	8.47	3.54	12.85	7.55	12.34	7.63	12.87	8.08	13.22	9.96	13.54	13.65	12.73	10.02	14.23	13.78	12.54	9.02	13.61	11.36	12.14	7.26	0.158	0.11	6778	4318	1686	1197	33.89	21.59
P27	F	39	ALL	8.65	7.25	12.71	7.25	12.21	5.96	12.55	6.54	9.02	3.56	8.85	3.65	12.41	7.3	12.42	7.23	12.59	7.89	12.65	10.35	13.36	13.41	12.24	9.98	13.66	14.01	12.44	8.65	13.88	12.45	12.12	6.55	0.204	0.1	6335	4592	1600	1331	31.68	22.96
P28	M	71	ALL	9.08	7.75	12.48	7.23	12.5	6.74	12.54	6.48	9.13	4.42	8.89	4.32	12.33	7.74	12.87	7.64	12.54	7.72	12.54	9.78	13.37	13.52	12.45	9.85	13.74	13.59	12.87	8.19	13.74	12.65	11.82	6.48	0.174	0.1	5366	4441	1539	1134	26.83	22.21
P29	M	61	AML	8.68	8.17	12.34	7.69	12.45	5.89	12.44	7.02	8.32	4.61	9.12	4.21	12.45	7.82	12.62	7.87	12.52	7.77	12.38	10.58	13.46	13.72	12.34	10.8	13.74	13.85	12.59	8.22	13.61	11.98	11.87	6.27	0.173	0.13	6771	4056	1686	987	33.86	20.28
P30	M	59	ALL	9.03	7.55	12.45	6.99	12.72	6.55	12.62	6.74	8.45	3.67	8.56	3.82	12.74	7.23	12.74	7.55	12.59	7.89	12.54	10.02	13.25	13.45	12.54	9.73	13.65	13.74	12.54	8.96	14.23	12.56	11.93	6.54	0.198	0.1	6563	4393	1634	1189	32.82	21.97
